# Supplementary material for: Research progress on occupational therapy for disorders of consciousness in the context of neurorehabilitation: visual analysis based on CiteSpace
Source: Front Neurol. 2026 May 7;17:1795682. doi: 10.3389/fneur.2026.1795682 (PMC13189807; doi:10.3389/fneur.2026.1795682)
Supplement: Supplementary file 1 [file Table_1.XLSX]

## Sheet: data
Entitlements	#	Search Query	Database	Results	Date Run
- WOS.AHCI: 2005 to 2025 - WOS.ESCI: 2005 to 2025 - WOS.SSCI: 2005 to 2025	1	(((((TS=(occupational therapy )) OR TS=(Therapies, Occupational)) OR TS=(Occupational Therapies)) OR TS=(Ergotherapy)) OR TS=(Ergotherapies)) OR TS=(Therapy, Occupational)	Web of Science Core Collection	16981	Thu Jul 10 2025 14:36:10 GMT+0800 (中国标准时间)
- WOS.AHCI: 2005 to 2025 - WOS.ESCI: 2005 to 2025 - WOS.SSCI: 2005 to 2025	2	((((((((((((((((((((TS=(disorder of consciousness)) OR TS=(Consciousness Disorder)) OR TS=(Consciousness Disorders)) OR TS=(Disorder of Consciousness)) OR TS=(Disorders of Consciousness)) OR TS=(Consciousness, Level Depressed)) OR TS=(Depressed Level of Consciousness)) OR TS=(Consciousness, Level Altered)) OR TS=(Altered Level of Consciousness)) OR TS=(Semiconsciousness)) OR TS=(altered state of …	Web of Science Core Collection	17138	Thu Jul 10 2025 14:39:14 GMT+0800 (中国标准时间)
- WOS.AHCI: 2005 to 2025 - WOS.ESCI: 2005 to 2025 - WOS.SSCI: 2005 to 2025	3	(LA=(English))	Web of Science Core Collection	12107257	Thu Jul 10 2025 14:41:34 GMT+0800 (中国标准时间)
- WOS.AHCI: 2005 to 2025 - WOS.ESCI: 2005 to 2025 - WOS.SSCI: 2005 to 2025	4	(DT=(Article)) OR DT=(Review)	Web of Science Core Collection	10283724	Thu Jul 10 2025 14:44:28 GMT+0800 (中国标准时间)
- WOS.AHCI: 2005 to 2025 - WOS.ESCI: 2005 to 2025 - WOS.SSCI: 2005 to 2025	5	#1 AND #2	Web of Science Core Collection	39	Thu Jul 10 2025 14:44:37 GMT+0800 (中国标准时间)
